# Supplementary material for: The Solution Behavior of Dopamine in the Presence of Mono and Divalent Cations: A Thermodynamic Investigation in Different Experimental Conditions
Source: Biomolecules. 2021 Sep 5;11(9):1312. doi: 10.3390/biom11091312 (PMC8466117; doi:10.3390/biom11091312)
Supplement: Supplementary file 1 [file biomolecules-11-01312-s001.zip]

Archive with 1 entries (1 files):
- biomolecules-1345734-supplementary.pdf
